# Supplementary material for: HPLC- and NMR-Based Chemical Profiling, Wound-Healing Potential, Anti-Inflammatory and Antibacterial Activities of Satureja pilosa (Lamiaceae), a Neglected Medicinal–Aromatic Herb
Source: Plants (Basel). 2023 Dec 8;12(24):4114. doi: 10.3390/plants12244114 (PMC10747026; doi:10.3390/plants12244114)
Supplement: Supplementary file 1 [file plants-12-04114-s001.zip]

Archive with 1 entries (1 files):
- plants-2667427-supplementary.pdf
